# Supplementary material for: The Prevalence and Clinical Impact of Transition Zone Anastomosis in Hirschsprung Disease: A Systematic Review and Meta-Analysis
Source: Children (Basel). 2023 Aug 30;10(9):1475. doi: 10.3390/children10091475 (PMC10528601; doi:10.3390/children10091475)
Supplement: Supplementary file 1 [file children-10-01475-s001.zip]

Archive with 1 entries (1 files):
- children-2541341-supplementary.pdf
